# Supplementary material for: Translated Emission Pathways (TEPs): Long‐Term Simulations of COVID‐19 CO2 Emissions and Thermosteric Sea Level Rise Projections
Source: Earths Future. 2022 Aug 24;10(8):e2021EF002453. doi: 10.1029/2021EF002453 (PMC9538853; doi:10.1029/2021EF002453)
Supplement: Supplementary file 1 — Data Set S1 [file EFT2-10-0-s001.zip]

Archive with 35 entries (30 files):
- supplementary_materials/bernscm_simulations/
- supplementary_materials/bernscm_simulations/forcing_tep_mitigation.dat
- supplementary_materials/bernscm_simulations/forcing_tep_reopening.dat
- supplementary_materials/bernscm_simulations/forcing_tep_shutdown.dat
- supplementary_materials/bernscm_simulations/forcing_tep_unregulated.dat
- supplementary_materials/bernscm_simulations/run_tep_mitigation
- supplementary_materials/bernscm_simulations/run_tep_reopening
- supplementary_materials/bernscm_simulations/run_tep_shutdown
- supplementary_materials/bernscm_simulations/run_tep_unregulated
- supplementary_materials/bernscm_simulations/tep_mitigation_D10QI_BernSCM_t_f_CS30.dat
- supplementary_materials/bernscm_simulations/tep_reopening_D10QI_BernSCM_t_f_CS30.dat
- supplementary_materials/bernscm_simulations/tep_shutdown_D10QI_BernSCM_t_f_CS30.dat
- supplementary_materials/bernscm_simulations/tep_unregulated_D10QI_BernSCM_t_f_CS30.dat
- supplementary_materials/data_package/
- supplementary_materials/data_package/tep_atmospheric_data.xlsx
- supplementary_materials/data_package/tep_co2_emissions.xlsx
- supplementary_materials/data_package/tep_co2_sectoral_emissions.xlsx
- supplementary_materials/data_package/tep_tslr.xlsx
- supplementary_materials/figures_and_tables/
- supplementary_materials/figures_and_tables/figure_1.pdf
- supplementary_materials/figures_and_tables/figure_2.pdf
- supplementary_materials/figures_and_tables/figure_3.pdf
- supplementary_materials/figures_and_tables/figure_4.pdf
- supplementary_materials/figures_and_tables/figure_5.pdf
- supplementary_materials/figures_and_tables/figure_6.pdf
- supplementary_materials/figures_and_tables/table_1.pdf
- supplementary_materials/README.txt
- supplementary_materials/scripts/
- supplementary_materials/scripts/data_plots.m
- supplementary_materials/scripts/input_data/
- supplementary_materials/scripts/input_data/tep_atmospheric_data.xlsx
- supplementary_materials/scripts/input_data/tep_co2_emissions.xlsx
- supplementary_materials/scripts/input_data/tep_co2_sectoral_emissions.xlsx
- supplementary_materials/scripts/input_data/tep_tslr.xlsx
- supplementary_materials/scripts/tep_tslr.m
