# Supplementary material for: Translated Emission Pathways (TEPs): Long‐Term Simulations of COVID‐19 CO2 Emissions and Thermosteric Sea Level Rise Projections
Source: Earths Future. 2022 Aug 24;10(8):e2021EF002453. doi: 10.1029/2021EF002453 (PMC9538853; doi:10.1029/2021EF002453)
Supplement: Supplementary file 1 — Data Set S1 [file EFT2-10-0-s001.zip › supplementary_materials/bernscm_simulations/forcing_tep_unregulated.dat]

#Year	temp_dev	RFnonCO2	RF_budget	CO2_atmos	fossil_CO2	budget_C
2000	0.00000000	0.9570000	0.0000000	368.86500	6.86000000	0.0000000
2010	-9999.9999	1.0050000	0.0000000	-9999.9999	9.04000000	0.0000000
2020	-9999.9999	1.1160000	0.0000000	-9999.9999	9.30000000	0.0000000
2030	-9999.9999	1.2140000	0.0000000	-9999.9999	13.50000000	0.0000000
2040	-9999.9999	1.3100000	0.0000000	-9999.9999	17.70000000	0.0000000
2050	-9999.9999	1.4320000	0.0000000	-9999.9999	21.38000000	0.0000000
2060	-9999.9999	1.5640000	0.0000000	-9999.9999	25.06000000	0.0000000
2070	-9999.9999	1.6750000	0.0000000	-9999.9999	26.86000000	0.0000000
2080	-9999.9999	1.7540000	0.0000000	-9999.9999	28.66000000	0.0000000
2090	-9999.9999	1.8300000	0.0000000	-9999.9999	29.22000000	0.0000000
2100	-9999.9999	1.8960000	0.0000000	-9999.9999	29.78000000	0.0000000
