# Supplementary material for: Translated Emission Pathways (TEPs): Long‐Term Simulations of COVID‐19 CO2 Emissions and Thermosteric Sea Level Rise Projections
Source: Earths Future. 2022 Aug 24;10(8):e2021EF002453. doi: 10.1029/2021EF002453 (PMC9538853; doi:10.1029/2021EF002453)
Supplement: Supplementary file 1 — Data Set S1 [file EFT2-10-0-s001.zip › supplementary_materials/bernscm_simulations/run_tep_shutdown]

3
.true.
.true.
tep_shutdown
