# Supplementary material for: Translated Emission Pathways (TEPs): Long‐Term Simulations of COVID‐19 CO2 Emissions and Thermosteric Sea Level Rise Projections
Source: Earths Future. 2022 Aug 24;10(8):e2021EF002453. doi: 10.1029/2021EF002453 (PMC9538853; doi:10.1029/2021EF002453)
Supplement: Supplementary file 1 — Data Set S1 [file EFT2-10-0-s001.zip › supplementary_materials/bernscm_simulations/tep_mitigation_D10QI_BernSCM_t_f_CS30.dat]

# Creation date: 2021/ 9/24 16:55:24
#
# Bern Simple Climate Model (BernSCM) version 1.0
# = = = = = = = = = = = = = = = = = = = = = = = =
#
# Authors:
# Kuno Strassmann, Fortunat Joos
# Climate and Environmental Physics
# Sidlerstr 5
# CH-3012 Bern
# kuno.strassmann@alumni.ethz.ch, joos@climate.unibe.ch
# Tel.: 0041-31-631 44 61
#
# Description:
#
# The model is based on impulse response representation (Joos et al., 1996) of the ocean (surface-to-deep
# transport) and the terrestrial biosphere (accumulation and decay of NPP carbon). Nonlinear ocean surface carbon
# chemistry and NPP changes are treated by separate parametrizations (see description of C cycle components below).
#
# References:
#
# - K. Strassmann and F. Joos, 2017: The Bern Simple Climate Model: an extensible and fully
# documented open source reimplementation of the Bern reduced form model for global carbon
# cycle-climate simulations. Submitted to Geophysical Model Development.
# - F. Joos, M. Bruno, R. Fink, T. F. Stocker, U. Siegenthaler, C. Le Quere, and
# J. L. Sarmiento, 1996: An efficient and accurate representation of complex oceanic
# and biospheric models of anthropogenic carbon uptake. Tellus, 48B:397-417
# - Joos, F. and M. Bruno, 1996: Pulse response functions are cost-efficient tools to model the link
# between carbon emissions, atmospheric CO2 and global warming. Physics and Chemistry of the Earth
# 21:471-476.
#
#
#
# Numerical solution
# = = = = = = = = = 
# Time step: 10.00yr
# Implicite step: 
# - Land C exchange
# - Ocean C and heat exchange
# Discretization: piecewise linear
#
#
#
# Simulation setup
# = = = = = = = = 
#
# Forcing scenario: tep_mitigation
#
# Climate Sensitivity:   3.00 degrees C per doubling of atm. CO2
#
# Carbon Cycle:
# Process sensitivity to atmospheric CO2:
# - Ocean CO2 uptake (see ocean component)
# - Land C exchange (see land component)
# Process sensitivity to global mean SAT:
# - Ocean CO2 uptake (see ocean component)
# - Land C exchange (see land component)
#
#
# HILDA ocean mixed layer pulse response
# = = = = = = = = = = = = = = = = = = = = 
#
# Description:
#
# The near-linear transport of heat and carbon content perturbations from the preindustrial
# equilibrium of the HILDA box-diffusion ocean model is captured by a mixed-layer pulse
# response function (Joos 1996). HILDA is calibrated using observed radiocarbon tracers.
#
# References:
#
# - Joos, F., 1992. Modellierung der Verteilung von Spurenstoffen im Ozean und
# des globalen Kohlenstoffkreislaufes. Phd thesis, Universität Bern.
# - Siegenthaler, U. and Joos, F., 1992. Use of a simple model for studying
# oceanic tracer distributions and the global carbon cycle. Tellus B 44B, 186-207.
# - F. Joos, M. Bruno, R. Fink, T. F. Stocker, U. Siegenthaler, C. Le Quere, and
# J. L. Sarmiento, 1996: An efficient and accurate representation of complex oceanic
# and biospheric models of anthropogenic carbon uptake. Tellus, 48B:397-417
#
#
#
#
# Ocean chemistry parametrization
# = = = = = = = = = = = = = = = = =
#
# Description:
#
# Nonlinear dependence of buffer factor on DIC after Joos et al. (1996).
# Impact of sea surface warming on carbonate chemistry after Takahashi (1993).
#
# References:

# - F. Joos, M. Bruno, R. Fink, T. F. Stocker, U. Siegenthaler, C. Le Quere, and
# J. L. Sarmiento, 1996: An efficient and accurate representation of complex oceanic
# and biospheric models of anthropogenic carbon uptake. Tellus, 48B:397-417
#
#
#
#
# HRBM pulse response/multibox substitute model
# = = = = = = = = = = = = = = = = = = = = = = = =
#
# Description:
#
# The fate of assimilated C as simulated by HRBM is represented by several pools.
# Each pool receives a fraction of global NPP as input, and loses C by heterotrophic
# respiration according to a characteristic turnover time. Both input fractions and
# Turnover times are dependent on global mean SAT (dynamic vegetation changes are
# not captured.)
# The box coefficients are derived from a decay-IRF by integrating to an IRF
# for the current stored fraction (as in ocean IRFs).
#
# References:
#
# - Meyer et al. 1999: The substitution of high-resolution terrestrial biosphere
# models and carbon sequestration in response to changing CO2 and climate,
# Global Biogeochemical Cycles 13, 785)
#
#
#
#
# HRBM NPP parametrization
# = = = = = = = = = = = = = 
#
# Description:
#
# NPP is parametrized as product of two functions fitted to
# a series of HRBM simulations, one for temperature dependence,
# and one for CO2 dependence.
#
#
#time_(yr) glob_temp_dev_(℃) RF_tot_(W/m²) RF_CO2_(W/m²) RF_nonCO2_(W/m²) RF_budget_(W/m²) ocean_heat_uptake_(PW) co2_atm_(ppm) co2_seasurf_(ppm) atm_CO2_change_(GtC/yr) fossil_CO2_em_(GtC/yr) budget_C_uptake_(GtC/yr) ocean_C_uptake_(GtC/yr) land_C_uptake_(GtC/yr) NPP_(GtC/yr) RH_(GtC/yr) LandC_(GtC) dDIC_(μmol/kg) fdeep_(GtC/yr)
#time glob_temp_dev RF_tot RF_CO2 RF_nonCO2 RF_budget ocean_heat_uptake co2_atm co2_seasurf atm_CO2_change fossil_CO2_em budget_C_uptake ocean_C_uptake land_C_uptake NPP RH LandC dDIC fdeep
     2000.000000         0.000000000         0.000000000         0.000000000        0.9570000000         0.000000000         0.000000000         368.8650000         368.8650000         3.179898824         3.975000000        0.1110223025E-14    0.5841946255        0.2109065507         41.73282000        -41.52191345         2442.417270         0.000000000         0.000000000    
     2010.000000        0.5222750346         2.922666003         1.917666003         1.005000000        0.2220446049E-15     1.160987697         398.8216540         392.4020945         4.282660886         8.560000000         0.000000000         1.372005215         2.905333900         45.60156115        -42.69622725         2446.635401         3.721392950         0.000000000    
     2020.000000         1.000747366         3.095241457         2.055241457         1.040000000         0.000000000        0.9474229091         409.2103687         407.7679243         3.223898586         8.685000000       -0.3996802889E-14     1.418772932         4.042328482         49.70633937        -45.66401089         2500.523948         5.390896271         0.000000000    
     2030.000000         1.259368037         3.290312840         2.310312840        0.9800000000         0.000000000        0.8838879044         429.1928136         419.3815999         3.043559116         7.100000000       -0.4440892099E-15     1.449399166         2.607041718         50.31579489        -47.70875318         2527.481971         6.948602689         0.000000000    
     2040.000000         1.437890945         3.353551499         2.417551499        0.9360000000         0.000000000        0.8036178534         437.8826166         431.0241814         1.220267605         5.070000000       -0.2220446049E-14     1.492264537         2.357467858         50.84157720        -48.48410935         2552.664783         8.730063758         0.000000000    
     2050.000000         1.557190454         3.339724149         2.451724149        0.8880000000         0.000000000        0.7213801407         440.6885046         436.2165072        0.1911346541         3.380000000       -0.4218847494E-14     1.143267614         2.045597732         51.04546634        -48.99986861         2574.631328         9.347330948         0.000000000    
     2060.000000         1.632267102         3.267506027         2.439506027        0.8280000000         0.000000000        0.6372425186         439.6832257         436.7026451       -0.4398606505         2.090000000       -0.6661338148E-15    0.7687651562         1.761095494         51.08634479        -49.32524930         2593.576737         9.163895243         0.000000000    
     2070.000000         1.680582792         3.201180448         2.401180448        0.8000000000        0.4440892099E-15    0.5729751770         436.5447397         434.8025318       -0.7203130903         1.260000000        0.4440892099E-15    0.4721068188         1.508206272         51.02956270        -49.52135643         2609.853238         8.592672499         0.000000000    
     2080.000000         1.713558752         3.138293585         2.356293585        0.7820000000         0.000000000        0.5201288575         432.8974217         431.9524615       -0.8316413583        0.7000000000        0.9714451465E-15    0.2470012760         1.284640082         50.92695266        -49.64231258         2623.740863         7.878544094         0.000000000    
     2090.000000         1.733321315         3.064292967         2.304292967        0.7600000000         0.000000000        0.4699437431         428.7101531         428.5220931       -0.9309748070        0.2200000000        0.1061650767E-14    0.6205585712E-01     1.088918950         50.80264070        -49.71372175         2635.546040         7.085268635         0.000000000    
     2100.000000         1.742235755         2.988791183         2.246791183        0.7420000000         0.000000000        0.4258302013         424.1270514         424.6289718       -0.9729924975         0.000000000       -0.1096345237E-14   -0.2432771149E-01    0.9973202090         50.65743404        -49.66011383         2645.519242         6.224601854         0.000000000    
