# Supplementary material for: Translated Emission Pathways (TEPs): Long‐Term Simulations of COVID‐19 CO2 Emissions and Thermosteric Sea Level Rise Projections
Source: Earths Future. 2022 Aug 24;10(8):e2021EF002453. doi: 10.1029/2021EF002453 (PMC9538853; doi:10.1029/2021EF002453)
Supplement: Supplementary file 1 — Data Set S1 [file EFT2-10-0-s001.zip › supplementary_materials/bernscm_simulations/tep_reopening_D10QI_BernSCM_t_f_CS30.dat]

# Creation date: 2021/ 9/24 16:59:23
#
# Bern Simple Climate Model (BernSCM) version 1.0
# = = = = = = = = = = = = = = = = = = = = = = = =
#
# Authors:
# Kuno Strassmann, Fortunat Joos
# Climate and Environmental Physics
# Sidlerstr 5
# CH-3012 Bern
# kuno.strassmann@alumni.ethz.ch, joos@climate.unibe.ch
# Tel.: 0041-31-631 44 61
#
# Description:
#
# The model is based on impulse response representation (Joos et al., 1996) of the ocean (surface-to-deep
# transport) and the terrestrial biosphere (accumulation and decay of NPP carbon). Nonlinear ocean surface carbon
# chemistry and NPP changes are treated by separate parametrizations (see description of C cycle components below).
#
# References:
#
# - K. Strassmann and F. Joos, 2017: The Bern Simple Climate Model: an extensible and fully
# documented open source reimplementation of the Bern reduced form model for global carbon
# cycle-climate simulations. Submitted to Geophysical Model Development.
# - F. Joos, M. Bruno, R. Fink, T. F. Stocker, U. Siegenthaler, C. Le Quere, and
# J. L. Sarmiento, 1996: An efficient and accurate representation of complex oceanic
# and biospheric models of anthropogenic carbon uptake. Tellus, 48B:397-417
# - Joos, F. and M. Bruno, 1996: Pulse response functions are cost-efficient tools to model the link
# between carbon emissions, atmospheric CO2 and global warming. Physics and Chemistry of the Earth
# 21:471-476.
#
#
#
# Numerical solution
# = = = = = = = = = 
# Time step: 10.00yr
# Implicite step: 
# - Land C exchange
# - Ocean C and heat exchange
# Discretization: piecewise linear
#
#
#
# Simulation setup
# = = = = = = = = 
#
# Forcing scenario: tep_reopening
#
# Climate Sensitivity:   3.00 degrees C per doubling of atm. CO2
#
# Carbon Cycle:
# Process sensitivity to atmospheric CO2:
# - Ocean CO2 uptake (see ocean component)
# - Land C exchange (see land component)
# Process sensitivity to global mean SAT:
# - Ocean CO2 uptake (see ocean component)
# - Land C exchange (see land component)
#
#
# HILDA ocean mixed layer pulse response
# = = = = = = = = = = = = = = = = = = = = 
#
# Description:
#
# The near-linear transport of heat and carbon content perturbations from the preindustrial
# equilibrium of the HILDA box-diffusion ocean model is captured by a mixed-layer pulse
# response function (Joos 1996). HILDA is calibrated using observed radiocarbon tracers.
#
# References:
#
# - Joos, F., 1992. Modellierung der Verteilung von Spurenstoffen im Ozean und
# des globalen Kohlenstoffkreislaufes. Phd thesis, Universität Bern.
# - Siegenthaler, U. and Joos, F., 1992. Use of a simple model for studying
# oceanic tracer distributions and the global carbon cycle. Tellus B 44B, 186-207.
# - F. Joos, M. Bruno, R. Fink, T. F. Stocker, U. Siegenthaler, C. Le Quere, and
# J. L. Sarmiento, 1996: An efficient and accurate representation of complex oceanic
# and biospheric models of anthropogenic carbon uptake. Tellus, 48B:397-417
#
#
#
#
# Ocean chemistry parametrization
# = = = = = = = = = = = = = = = = =
#
# Description:
#
# Nonlinear dependence of buffer factor on DIC after Joos et al. (1996).
# Impact of sea surface warming on carbonate chemistry after Takahashi (1993).
#
# References:

# - F. Joos, M. Bruno, R. Fink, T. F. Stocker, U. Siegenthaler, C. Le Quere, and
# J. L. Sarmiento, 1996: An efficient and accurate representation of complex oceanic
# and biospheric models of anthropogenic carbon uptake. Tellus, 48B:397-417
#
#
#
#
# HRBM pulse response/multibox substitute model
# = = = = = = = = = = = = = = = = = = = = = = = =
#
# Description:
#
# The fate of assimilated C as simulated by HRBM is represented by several pools.
# Each pool receives a fraction of global NPP as input, and loses C by heterotrophic
# respiration according to a characteristic turnover time. Both input fractions and
# Turnover times are dependent on global mean SAT (dynamic vegetation changes are
# not captured.)
# The box coefficients are derived from a decay-IRF by integrating to an IRF
# for the current stored fraction (as in ocean IRFs).
#
# References:
#
# - Meyer et al. 1999: The substitution of high-resolution terrestrial biosphere
# models and carbon sequestration in response to changing CO2 and climate,
# Global Biogeochemical Cycles 13, 785)
#
#
#
#
# HRBM NPP parametrization
# = = = = = = = = = = = = = 
#
# Description:
#
# NPP is parametrized as product of two functions fitted to
# a series of HRBM simulations, one for temperature dependence,
# and one for CO2 dependence.
#
#
#time_(yr) glob_temp_dev_(℃) RF_tot_(W/m²) RF_CO2_(W/m²) RF_nonCO2_(W/m²) RF_budget_(W/m²) ocean_heat_uptake_(PW) co2_atm_(ppm) co2_seasurf_(ppm) atm_CO2_change_(GtC/yr) fossil_CO2_em_(GtC/yr) budget_C_uptake_(GtC/yr) ocean_C_uptake_(GtC/yr) land_C_uptake_(GtC/yr) NPP_(GtC/yr) RH_(GtC/yr) LandC_(GtC) dDIC_(μmol/kg) fdeep_(GtC/yr)
#time glob_temp_dev RF_tot RF_CO2 RF_nonCO2 RF_budget ocean_heat_uptake co2_atm co2_seasurf atm_CO2_change fossil_CO2_em budget_C_uptake ocean_C_uptake land_C_uptake NPP RH LandC dDIC fdeep
     2000.000000         0.000000000         0.000000000         0.000000000        0.9570000000         0.000000000         0.000000000         368.8650000         368.8650000         3.179898824         3.975000000        0.1110223025E-14    0.5841946255        0.2109065507         41.73282000        -41.52191345         2442.417270         0.000000000         0.000000000    
     2010.000000        0.5222750346         2.922666003         1.917666003         1.005000000        0.2220446049E-15     1.160987697         398.8216540         392.4020945         4.282660886         8.560000000         0.000000000         1.372005215         2.905333900         45.60156115        -42.69622725         2446.635401         3.721392950         0.000000000    
     2020.000000         1.003070442         3.108241457         2.055241457         1.053000000         0.000000000        0.9525869751         409.2103687         407.8079960         4.106825833         9.760000000       -0.1110223025E-14     1.567673033         4.085501134         49.70648883        -45.62098770         2500.523948         5.390896271         0.000000000    
     2030.000000         1.290967749         3.456003644         2.413003644         1.043000000       -0.4440892099E-15    0.9484513717         437.5105455         424.3874099         6.331505540         11.33500000        0.8881784197E-15     2.206544842         2.796949618         50.45282613        -47.65587651         2528.345424         7.897114986         0.000000000    
     2040.000000         1.550038420         3.834209318         2.783209318         1.051000000       -0.4440892099E-15    0.9780054527         468.8571472         453.0389372         6.964362166         13.00500000        0.2220446049E-14     3.277379283         2.763258551         51.42538986        -48.66213131         2556.462941         12.69959319         0.000000000    
     2050.000000         1.799417756         4.217539756         3.160539756         1.057000000       -0.4440892099E-15     1.016280339         503.1192329         486.3263202         7.410982614         13.98500000        0.3996802889E-14     3.935394748         2.638622637         52.29547743        -49.65685479         2583.610595         17.85051807         0.000000000    
     2060.000000         2.044606592         4.598848691         3.525848691         1.073000000        0.4440892099E-15     1.056165579         538.6732811         521.1168530         7.642126328         14.42000000        0.5329070518E-14     4.310047789         2.467825882         53.04172051        -50.57389463         2609.235393         22.69009225         0.000000000    
     2070.000000         2.288709771         4.985044263         3.876044263         1.109000000         0.000000000         1.099226543         575.1128865         556.8778578         7.733698822         14.53000000       -0.2664535259E-14     4.533606581         2.262694597         53.65747988        -51.39478528         2632.967113         27.15738486         0.000000000    
     2080.000000         2.523588633         5.319518333         4.204518333         1.115000000         0.000000000         1.121730390         611.5296054         592.8476012         7.676100083         14.37000000       -0.2664535259E-14     4.654221548         2.039678369         54.15617466        -52.11649630         2654.489285         31.22432486         0.000000000    
     2090.000000         2.740883381         5.598693306         4.509693306         1.089000000         0.000000000         1.127121754         647.4265943         628.4095359         7.629161030         14.16500000       -0.1776356839E-14     4.715084768         1.820754202         54.55294278        -52.73218858         2673.760680         34.90394777         0.000000000    
     2100.000000         2.939924567         5.840002880         4.799002880         1.041000000       -0.8881784197E-15     1.124711284         683.4011177         664.0337382         7.637391317         14.09000000       -0.7993605777E-14     4.738239749         1.714368934         54.86960026        -53.15523132         2690.904369         38.31256999         0.000000000    
