# Supplementary material for: Translated Emission Pathways (TEPs): Long‐Term Simulations of COVID‐19 CO2 Emissions and Thermosteric Sea Level Rise Projections
Source: Earths Future. 2022 Aug 24;10(8):e2021EF002453. doi: 10.1029/2021EF002453 (PMC9538853; doi:10.1029/2021EF002453)
Supplement: Supplementary file 1 — Data Set S1 [file EFT2-10-0-s001.zip › supplementary_materials/bernscm_simulations/tep_shutdown_D10QI_BernSCM_t_f_CS30.dat]

# Creation date: 2021/ 9/24 16:59:12
#
# Bern Simple Climate Model (BernSCM) version 1.0
# = = = = = = = = = = = = = = = = = = = = = = = =
#
# Authors:
# Kuno Strassmann, Fortunat Joos
# Climate and Environmental Physics
# Sidlerstr 5
# CH-3012 Bern
# kuno.strassmann@alumni.ethz.ch, joos@climate.unibe.ch
# Tel.: 0041-31-631 44 61
#
# Description:
#
# The model is based on impulse response representation (Joos et al., 1996) of the ocean (surface-to-deep
# transport) and the terrestrial biosphere (accumulation and decay of NPP carbon). Nonlinear ocean surface carbon
# chemistry and NPP changes are treated by separate parametrizations (see description of C cycle components below).
#
# References:
#
# - K. Strassmann and F. Joos, 2017: The Bern Simple Climate Model: an extensible and fully
# documented open source reimplementation of the Bern reduced form model for global carbon
# cycle-climate simulations. Submitted to Geophysical Model Development.
# - F. Joos, M. Bruno, R. Fink, T. F. Stocker, U. Siegenthaler, C. Le Quere, and
# J. L. Sarmiento, 1996: An efficient and accurate representation of complex oceanic
# and biospheric models of anthropogenic carbon uptake. Tellus, 48B:397-417
# - Joos, F. and M. Bruno, 1996: Pulse response functions are cost-efficient tools to model the link
# between carbon emissions, atmospheric CO2 and global warming. Physics and Chemistry of the Earth
# 21:471-476.
#
#
#
# Numerical solution
# = = = = = = = = = 
# Time step: 10.00yr
# Implicite step: 
# - Land C exchange
# - Ocean C and heat exchange
# Discretization: piecewise linear
#
#
#
# Simulation setup
# = = = = = = = = 
#
# Forcing scenario: tep_shutdown
#
# Climate Sensitivity:   3.00 degrees C per doubling of atm. CO2
#
# Carbon Cycle:
# Process sensitivity to atmospheric CO2:
# - Ocean CO2 uptake (see ocean component)
# - Land C exchange (see land component)
# Process sensitivity to global mean SAT:
# - Ocean CO2 uptake (see ocean component)
# - Land C exchange (see land component)
#
#
# HILDA ocean mixed layer pulse response
# = = = = = = = = = = = = = = = = = = = = 
#
# Description:
#
# The near-linear transport of heat and carbon content perturbations from the preindustrial
# equilibrium of the HILDA box-diffusion ocean model is captured by a mixed-layer pulse
# response function (Joos 1996). HILDA is calibrated using observed radiocarbon tracers.
#
# References:
#
# - Joos, F., 1992. Modellierung der Verteilung von Spurenstoffen im Ozean und
# des globalen Kohlenstoffkreislaufes. Phd thesis, Universität Bern.
# - Siegenthaler, U. and Joos, F., 1992. Use of a simple model for studying
# oceanic tracer distributions and the global carbon cycle. Tellus B 44B, 186-207.
# - F. Joos, M. Bruno, R. Fink, T. F. Stocker, U. Siegenthaler, C. Le Quere, and
# J. L. Sarmiento, 1996: An efficient and accurate representation of complex oceanic
# and biospheric models of anthropogenic carbon uptake. Tellus, 48B:397-417
#
#
#
#
# Ocean chemistry parametrization
# = = = = = = = = = = = = = = = = =
#
# Description:
#
# Nonlinear dependence of buffer factor on DIC after Joos et al. (1996).
# Impact of sea surface warming on carbonate chemistry after Takahashi (1993).
#
# References:

# - F. Joos, M. Bruno, R. Fink, T. F. Stocker, U. Siegenthaler, C. Le Quere, and
# J. L. Sarmiento, 1996: An efficient and accurate representation of complex oceanic
# and biospheric models of anthropogenic carbon uptake. Tellus, 48B:397-417
#
#
#
#
# HRBM pulse response/multibox substitute model
# = = = = = = = = = = = = = = = = = = = = = = = =
#
# Description:
#
# The fate of assimilated C as simulated by HRBM is represented by several pools.
# Each pool receives a fraction of global NPP as input, and loses C by heterotrophic
# respiration according to a characteristic turnover time. Both input fractions and
# Turnover times are dependent on global mean SAT (dynamic vegetation changes are
# not captured.)
# The box coefficients are derived from a decay-IRF by integrating to an IRF
# for the current stored fraction (as in ocean IRFs).
#
# References:
#
# - Meyer et al. 1999: The substitution of high-resolution terrestrial biosphere
# models and carbon sequestration in response to changing CO2 and climate,
# Global Biogeochemical Cycles 13, 785)
#
#
#
#
# HRBM NPP parametrization
# = = = = = = = = = = = = = 
#
# Description:
#
# NPP is parametrized as product of two functions fitted to
# a series of HRBM simulations, one for temperature dependence,
# and one for CO2 dependence.
#
#
#time_(yr) glob_temp_dev_(℃) RF_tot_(W/m²) RF_CO2_(W/m²) RF_nonCO2_(W/m²) RF_budget_(W/m²) ocean_heat_uptake_(PW) co2_atm_(ppm) co2_seasurf_(ppm) atm_CO2_change_(GtC/yr) fossil_CO2_em_(GtC/yr) budget_C_uptake_(GtC/yr) ocean_C_uptake_(GtC/yr) land_C_uptake_(GtC/yr) NPP_(GtC/yr) RH_(GtC/yr) LandC_(GtC) dDIC_(μmol/kg) fdeep_(GtC/yr)
#time glob_temp_dev RF_tot RF_CO2 RF_nonCO2 RF_budget ocean_heat_uptake co2_atm co2_seasurf atm_CO2_change fossil_CO2_em budget_C_uptake ocean_C_uptake land_C_uptake NPP RH LandC dDIC fdeep
     2000.000000         0.000000000         0.000000000         0.000000000        0.9570000000         0.000000000         0.000000000         368.8650000         368.8650000         3.179898824         3.975000000        0.1110223025E-14    0.5841946255        0.2109065507         41.73282000        -41.52191345         2442.417270         0.000000000         0.000000000    
     2010.000000        0.5222750346         2.922666003         1.917666003         1.005000000        0.2220446049E-15     1.160987697         398.8216540         392.4020945         4.282660886         8.560000000         0.000000000         1.372005215         2.905333900         45.60156115        -42.69622725         2446.635401         3.721392950         0.000000000    
     2020.000000         1.003427838         3.110241457         2.055241457         1.055000000        0.4440892099E-15    0.9533814468         409.2103687         407.8141613         3.632394542         9.180000000       -0.2886579864E-14     1.486578743         4.061026715         49.70651182        -45.64548511         2500.523948         5.390896271         0.000000000    
     2030.000000         1.284316517         3.417068992         2.358068992         1.059000000         0.000000000        0.9327920772         433.0411033         421.8385597         4.575999787         9.060000000       -0.1776356839E-14     1.795042150         2.688958063         50.38091511        -47.69195705         2527.855936         7.380534199         0.000000000    
     2040.000000         1.509521573         3.640090487         2.591090487         1.049000000         0.000000000        0.9045676589         452.3191750         441.2571048         3.815481911         8.665000000         0.000000000         2.306790221         2.542727868         51.12751219        -48.58478432         2554.303110         10.54314989         0.000000000    
     2050.000000         1.694616092         3.811672019         2.784672019         1.027000000       -0.4440892099E-15    0.8753955003         468.9853512         458.5874794         3.195841319         7.935000000       -0.2664535259E-14     2.403505730         2.335652952         51.67311973        -49.33746677         2578.710493         13.22493405         0.000000000    
     2060.000000         1.851213567         3.946841850         2.935841850         1.011000000         0.000000000        0.8456185729         482.4260173         472.6443497         2.551458538         7.002500000       -0.4440892099E-15     2.324667470         2.126373991         52.08478364        -49.95840965         2601.016169         15.25100903         0.000000000    
     2070.000000         1.982527367         4.037073887         3.052073887        0.9850000000        0.4440892099E-15    0.8088645653         493.0217010         483.7811617         2.126580673         6.265000000        0.4884981308E-14     2.210103803         1.928315525         52.38738545        -50.45906992         2621.237973         16.75709043         0.000000000    
     2080.000000         2.094416308         4.113522432         3.153522432        0.9600000000       -0.4440892099E-15    0.7773253048         502.4597495         493.3633113         1.961749830         5.847500000        0.5773159728E-14     2.132556091         1.753194079         52.62251509        -50.86932101         2639.582479         18.00867687         0.000000000    
     2090.000000         2.193431451         4.185951326         3.248951326        0.9370000000         0.000000000        0.7518502132         511.5026227         502.4576451         1.897846536         5.597500000       -0.8881784197E-15     2.098697950         1.600955514         52.82582325        -51.22486774         2656.301854         19.18269994         0.000000000    
     2100.000000         2.287005061         4.276581630         3.340581630        0.9360000000         0.000000000        0.7390847655         520.3386618         511.4285105         1.875891109         5.495000000       -0.8881784197E-14     2.089135393         1.529973498         53.01104040        -51.48106691         2671.601589         20.31917996         0.000000000    
