# Supplementary material for: Translated Emission Pathways (TEPs): Long‐Term Simulations of COVID‐19 CO2 Emissions and Thermosteric Sea Level Rise Projections
Source: Earths Future. 2022 Aug 24;10(8):e2021EF002453. doi: 10.1029/2021EF002453 (PMC9538853; doi:10.1029/2021EF002453)
Supplement: Supplementary file 1 — Data Set S1 [file EFT2-10-0-s001.zip › supplementary_materials/bernscm_simulations/tep_unregulated_D10QI_BernSCM_t_f_CS30.dat]

# Creation date: 2021/ 9/24 16:59:33
#
# Bern Simple Climate Model (BernSCM) version 1.0
# = = = = = = = = = = = = = = = = = = = = = = = =
#
# Authors:
# Kuno Strassmann, Fortunat Joos
# Climate and Environmental Physics
# Sidlerstr 5
# CH-3012 Bern
# kuno.strassmann@alumni.ethz.ch, joos@climate.unibe.ch
# Tel.: 0041-31-631 44 61
#
# Description:
#
# The model is based on impulse response representation (Joos et al., 1996) of the ocean (surface-to-deep
# transport) and the terrestrial biosphere (accumulation and decay of NPP carbon). Nonlinear ocean surface carbon
# chemistry and NPP changes are treated by separate parametrizations (see description of C cycle components below).
#
# References:
#
# - K. Strassmann and F. Joos, 2017: The Bern Simple Climate Model: an extensible and fully
# documented open source reimplementation of the Bern reduced form model for global carbon
# cycle-climate simulations. Submitted to Geophysical Model Development.
# - F. Joos, M. Bruno, R. Fink, T. F. Stocker, U. Siegenthaler, C. Le Quere, and
# J. L. Sarmiento, 1996: An efficient and accurate representation of complex oceanic
# and biospheric models of anthropogenic carbon uptake. Tellus, 48B:397-417
# - Joos, F. and M. Bruno, 1996: Pulse response functions are cost-efficient tools to model the link
# between carbon emissions, atmospheric CO2 and global warming. Physics and Chemistry of the Earth
# 21:471-476.
#
#
#
# Numerical solution
# = = = = = = = = = 
# Time step: 10.00yr
# Implicite step: 
# - Land C exchange
# - Ocean C and heat exchange
# Discretization: piecewise linear
#
#
#
# Simulation setup
# = = = = = = = = 
#
# Forcing scenario: tep_unregulated
#
# Climate Sensitivity:   3.00 degrees C per doubling of atm. CO2
#
# Carbon Cycle:
# Process sensitivity to atmospheric CO2:
# - Ocean CO2 uptake (see ocean component)
# - Land C exchange (see land component)
# Process sensitivity to global mean SAT:
# - Ocean CO2 uptake (see ocean component)
# - Land C exchange (see land component)
#
#
# HILDA ocean mixed layer pulse response
# = = = = = = = = = = = = = = = = = = = = 
#
# Description:
#
# The near-linear transport of heat and carbon content perturbations from the preindustrial
# equilibrium of the HILDA box-diffusion ocean model is captured by a mixed-layer pulse
# response function (Joos 1996). HILDA is calibrated using observed radiocarbon tracers.
#
# References:
#
# - Joos, F., 1992. Modellierung der Verteilung von Spurenstoffen im Ozean und
# des globalen Kohlenstoffkreislaufes. Phd thesis, Universität Bern.
# - Siegenthaler, U. and Joos, F., 1992. Use of a simple model for studying
# oceanic tracer distributions and the global carbon cycle. Tellus B 44B, 186-207.
# - F. Joos, M. Bruno, R. Fink, T. F. Stocker, U. Siegenthaler, C. Le Quere, and
# J. L. Sarmiento, 1996: An efficient and accurate representation of complex oceanic
# and biospheric models of anthropogenic carbon uptake. Tellus, 48B:397-417
#
#
#
#
# Ocean chemistry parametrization
# = = = = = = = = = = = = = = = = =
#
# Description:
#
# Nonlinear dependence of buffer factor on DIC after Joos et al. (1996).
# Impact of sea surface warming on carbonate chemistry after Takahashi (1993).
#
# References:

# - F. Joos, M. Bruno, R. Fink, T. F. Stocker, U. Siegenthaler, C. Le Quere, and
# J. L. Sarmiento, 1996: An efficient and accurate representation of complex oceanic
# and biospheric models of anthropogenic carbon uptake. Tellus, 48B:397-417
#
#
#
#
# HRBM pulse response/multibox substitute model
# = = = = = = = = = = = = = = = = = = = = = = = =
#
# Description:
#
# The fate of assimilated C as simulated by HRBM is represented by several pools.
# Each pool receives a fraction of global NPP as input, and loses C by heterotrophic
# respiration according to a characteristic turnover time. Both input fractions and
# Turnover times are dependent on global mean SAT (dynamic vegetation changes are
# not captured.)
# The box coefficients are derived from a decay-IRF by integrating to an IRF
# for the current stored fraction (as in ocean IRFs).
#
# References:
#
# - Meyer et al. 1999: The substitution of high-resolution terrestrial biosphere
# models and carbon sequestration in response to changing CO2 and climate,
# Global Biogeochemical Cycles 13, 785)
#
#
#
#
# HRBM NPP parametrization
# = = = = = = = = = = = = = 
#
# Description:
#
# NPP is parametrized as product of two functions fitted to
# a series of HRBM simulations, one for temperature dependence,
# and one for CO2 dependence.
#
#
#time_(yr) glob_temp_dev_(℃) RF_tot_(W/m²) RF_CO2_(W/m²) RF_nonCO2_(W/m²) RF_budget_(W/m²) ocean_heat_uptake_(PW) co2_atm_(ppm) co2_seasurf_(ppm) atm_CO2_change_(GtC/yr) fossil_CO2_em_(GtC/yr) budget_C_uptake_(GtC/yr) ocean_C_uptake_(GtC/yr) land_C_uptake_(GtC/yr) NPP_(GtC/yr) RH_(GtC/yr) LandC_(GtC) dDIC_(μmol/kg) fdeep_(GtC/yr)
#time glob_temp_dev RF_tot RF_CO2 RF_nonCO2 RF_budget ocean_heat_uptake co2_atm co2_seasurf atm_CO2_change fossil_CO2_em budget_C_uptake ocean_C_uptake land_C_uptake NPP RH LandC dDIC fdeep
     2000.000000         0.000000000         0.000000000         0.000000000        0.9570000000         0.000000000         0.000000000         368.8650000         368.8650000         3.179898824         3.975000000        0.1110223025E-14    0.5841946255        0.2109065507         41.73282000        -41.52191345         2442.417270         0.000000000         0.000000000    
     2010.000000        0.5222750346         2.922666003         1.917666003         1.005000000        0.2220446049E-15     1.160987697         398.8216540         392.4020945         4.282660886         8.560000000         0.000000000         1.372005215         2.905333900         45.60156115        -42.69622725         2446.635401         3.721392950         0.000000000    
     2020.000000         1.014328426         3.171241457         2.055241457         1.116000000         0.000000000        0.9776128333         409.2103687         408.0022456         4.550292873         10.28500000       -0.2220446049E-14     1.635535200         4.099171927         49.70721312        -45.60804119         2500.523948         5.390896271         0.000000000    
     2030.000000         1.340259931         3.677847829         2.463847829         1.214000000         0.000000000         1.030494595         441.6882849         427.3285329         8.071553391         13.50000000        0.1332267630E-14     2.567847210         2.860599399         50.52169267        -47.66109327         2528.618840         8.329405493         0.000000000    
     2040.000000         1.667406520         4.277062347         2.967062347         1.310000000       -0.4440892099E-15     1.129827669         485.2494962         465.4946367         10.48106042         17.57000000        0.7105427358E-14     4.194631049         2.894308534         51.69955770        -48.80524917         2557.735936         14.61210849         0.000000000    
     2050.000000         2.020330890         4.975232947         3.543232947         1.432000000       -0.4440892099E-15     1.263368135         540.4264895         518.0419725         13.05881382         21.38000000        0.5329070518E-14     5.523992794         2.797193385         52.85242057        -50.05522719         2586.505011         22.29328754         0.000000000    
     2060.000000         2.405978491         5.739940750         4.175940750         1.564000000         0.000000000         1.410209607         608.2717649         583.8283169         15.50532308         24.59000000        0.2664535259E-14     6.509432594         2.575244325         53.86674087        -51.29149654         2613.679804         30.43426658         0.000000000    
     2070.000000         2.812573521         6.498179715         4.823179715         1.675000000         0.000000000         1.540550908         686.4964196         661.2312840         17.45477181         26.86000000        0.7105427358E-14     7.155056924         2.250171265         54.67053620        -52.42036494         2638.009897         38.39587375         0.000000000    
     2080.000000         3.223412634         7.210077108         5.456077108         1.754000000         0.000000000         1.644589727         772.7067325         747.1317605         18.97963412         28.35000000       -0.8881784197E-15     7.499477585         1.870888294         55.24717871        -53.37629042         2658.683229         45.71155274         0.000000000    
     2090.000000         3.631594153         7.891551030         6.061551030         1.830000000         0.000000000         1.734791794         865.2965527         839.5933415         20.10759015         29.22000000       -0.3552713679E-14     7.633925297         1.478484556         55.63781949        -54.15933494         2675.427663         52.26966112         0.000000000    
     2100.000000         4.031656724         8.525080803         6.629080803         1.896000000        0.8881784197E-15     1.805666009         962.1329233         936.4441875         20.55836148         29.50000000        0.5329070518E-14     7.659112771         1.282525746         55.89674924        -54.61422350         2688.252920         58.05221049         0.000000000    
