# Supplementary material for: Translated Emission Pathways (TEPs): Long‐Term Simulations of COVID‐19 CO2 Emissions and Thermosteric Sea Level Rise Projections
Source: Earths Future. 2022 Aug 24;10(8):e2021EF002453. doi: 10.1029/2021EF002453 (PMC9538853; doi:10.1029/2021EF002453)
Supplement: Supplementary file 1 — Data Set S1 [file EFT2-10-0-s001.zip › supplementary_materials/data_package/tep_atmospheric_data.xlsx]

## Sheet: Sheet1
year	tep_mitigation_co2(ppm)	tep_mitigation_rf(W/m2)	tep_shutdown_co2(ppm)	tep_shutdown_rf(W/m2)	tep_reopening_co2(ppm)	tep_reopening_rf(W/m2)	tep_unregulated_co2(ppm)	tep_unregulated_rf(W/m2)
1990	353.855	1.29135	353.855	1.29135	353.855	1.29135	353.855	1.29135
2000	368.865	1.51371	368.865	1.51371	368.865	1.51371	368.865	1.51371
2010	398.822	1.93164	398.822	1.93164	398.822	1.93164	398.822	1.93164
2020	409.21	2.06928	409.21	2.06928	409.21	2.06928	409.21	2.06928
2030	429.193	2.32447	433.041	2.37224	437.511	2.4272	441.688	2.47807
2040	437.883	2.43175	452.319	2.60537	468.857	2.79758	485.249	2.98151
2050	440.689	2.46594	468.985	2.79904	503.119	3.17508	540.426	3.55794
2060	439.683	2.45372	482.426	2.95028	538.673	3.54055	608.272	4.19093
2070	436.545	2.41538	493.022	3.06656	575.113	3.8909	686.496	4.83846
2080	432.897	2.37047	502.46	3.16805	611.53	4.21952	772.707	5.47164
2090	428.71	2.31844	511.503	3.26353	647.427	4.52483	865.297	6.07739
2100	424.127	2.26092	520.339	3.3552	683.401	4.81427	962.133	6.64517
