# Supplementary material for: Translated Emission Pathways (TEPs): Long‐Term Simulations of COVID‐19 CO2 Emissions and Thermosteric Sea Level Rise Projections
Source: Earths Future. 2022 Aug 24;10(8):e2021EF002453. doi: 10.1029/2021EF002453 (PMC9538853; doi:10.1029/2021EF002453)
Supplement: Supplementary file 1 — Data Set S1 [file EFT2-10-0-s001.zip › supplementary_materials/data_package/tep_co2_emissions.xlsx]

## Sheet: tep_data
year	rcp_2.6_co2_emissions(PgC)	phase1_co2_emission_change(PgC)	tep_mitigation_co2_emissions(PgC)	rcp_4.5_co2_emissions(PgC)	phase1-2_co2_emission_change(PgC)	tep_shutdown_co2_emissions(PgC)	rcp_6.0_co2_emissions(PgC)	phase3-4_co2_emission_change(PgC)	tep_reopening_co2_emissions(PgC)	rcp_8.5_co2_emissions(PgC)	phase4_co2_emission_change(PgC)	tep_unregulated_co2_emissions(PgC)
2000	6.82	---	6.86	6.82	---	6.86	6.82	---	6.86	6.82	---	6.86
2010	8.61	---	9.04	8.54	---	9.04	8.39	---	9.04	8.9	---	9.04
2020	9	---	9.3	9.79	---	9.3	8.99	---	9.3	11.38	---	9.3
2030	7.21	-0.11	7.1	10.83	-0.022	9.08	9.99	0.105	11.4	13.79	0.105	13.5
2040	4.79	-0.11	4.9	11.25	-0.03	8.78	11.47	0.092	13.24	16.69	0.105	17.7
2050	3.21	-0.076	3.38	10.91	-0.076	8.02	13	0.045	14.14	20.03	0.092	21.38
2060	1.55	-0.076	1.86	9.42	-0.11	6.92	14.73	0.014	14.42	23.32	0.092	25.06
2070	0.26	-0.03	1.26	7.17	-0.077	6.15	16.33	0.014	14.7	25.75	0.045	26.86
2080	-0.39	-0.03	0.66	4.62	-0.031	5.84	16.87	-0.02	14.3	27.28	0.045	28.66
2090	-0.81	-0.022	0.22	4.19	-0.028	5.56	14.7	-0.006	14.18	28.24	0.014	29.22
2100	-0.92	-0.022	-0.22	4.09	-0.013	5.43	13.63	-0.009	14	28.68	0.014	29.78
