# Supplementary material for: Translated Emission Pathways (TEPs): Long‐Term Simulations of COVID‐19 CO2 Emissions and Thermosteric Sea Level Rise Projections
Source: Earths Future. 2022 Aug 24;10(8):e2021EF002453. doi: 10.1029/2021EF002453 (PMC9538853; doi:10.1029/2021EF002453)
Supplement: Supplementary file 1 — Data Set S1 [file EFT2-10-0-s001.zip › supplementary_materials/data_package/tep_co2_sectoral_emissions.xlsx]

## Sheet: carbonmonitor-global_datas_2021
tep_mitigation_year	power_co2_emissions(PgC)	industry_co2_emissions(PgC)	ground_transport_co2_emissions(PgC)	residential_co2_emissions(PgC)	domestic_aviation_co2_emissions(PgC)	international_aviation_co2_emissions(PgC)	total_co2_emissions(PgC)
2020	3.53732	2.65885	1.58153	0.948788	0.0686437	0.0759652	8.8711
2030	2.94052	2.14209	0.576361	0.981318	-0.0357779	-0.15565	6.44886
2040	2.34373	1.62532	-0.428811	1.01385	-0.1402	-0.387266	4.02662
2050	1.82104	1.28888	-0.968353	0.911514	-0.171879	-0.494139	2.38706
2060	1.29835	0.952443	-1.50789	0.80918	-0.203559	-0.601011	0.747507
2070	0.930972	0.883004	-1.64512	0.679084	-0.212032	-0.608553	0.0273546
2080	0.563595	0.813564	-1.78234	0.548988	-0.220505	-0.616096	-0.692798
2090	0.183561	0.794812	-1.7971	0.334387	-0.208921	-0.605636	-1.2989
2100	-0.196472	0.77606	-1.81186	0.119786	-0.197337	-0.595177	-1.90499
tep_shutdown_year	power_co2_emissions(PgC)	industry_co2_emissions(PgC)	ground_transport_co2_emissions(PgC)	residential_co2_emissions(PgC)	domestic_aviation_co2_emissions(PgC)	international_aviation_co2_emissions(PgC)	total_co2_emissions(PgC)
2020	3.53732	2.65885	1.58153	0.948788	0.0686437	0.0759652	8.8711
2030	3.34731	2.64947	1.57415	0.841487	0.0744358	0.0811949	8.56805
2040	3.16362	2.61475	1.50554	0.77644	0.0701991	0.0774238	8.20797
2050	2.90227	2.44653	1.23577	0.725272	0.0543593	0.0239875	7.3882
2060	2.60387	2.18815	0.733186	0.741537	0.00214854	-0.0918203	6.17708
2070	2.39251	2.02121	0.324841	0.722867	-0.0511619	-0.206253	5.20401
2080	2.27543	1.93873	0.192729	0.730678	-0.0930988	-0.324699	4.71977
2090	2.1573	1.88564	0.101785	0.729102	-0.123542	-0.43871	4.31157
2100	2.12236	1.84963	0.00719011	0.721989	-0.149285	-0.544237	4.00765
tep_reopening_year	power_co2_emissions(PgC)	industry_co2_emissions(PgC)	ground_transport_co2_emissions(PgC)	residential_co2_emissions(PgC)	domestic_aviation_co2_emissions(PgC)	international_aviation_co2_emissions(PgC)	total_co2_emissions(PgC)
2020	3.53732	2.65885	1.58153	0.948788	0.0686437	0.0759652	8.8711
2030	4.32145	3.3382	2.45452	1.01954	0.157854	0.143947	11.4355
2040	5.0456	3.83066	2.93733	1.07158	0.167932	0.0887559	13.1419
2050	5.40925	3.87097	2.81635	1.14279	0.130287	-0.0522983	13.3173
2060	5.83407	4.08299	2.57975	1.32625	0.0779554	-0.220096	13.6809
2070	6.05251	4.13081	2.36393	1.37968	0.0380986	-0.380571	13.5845
2080	5.9891	4.15854	2.0406	1.24292	-0.00287155	-0.537184	12.8911
2090	5.81508	4.234	1.87614	1.29567	-0.0485038	-0.720486	12.4519
2100	5.63561	4.24688	1.86048	1.29424	-0.0971432	-0.913162	12.0269
tep_unregulated_year	power_co2_emissions(PgC)	industry_co2_emissions(PgC)	ground_transport_co2_emissions(PgC)	residential_co2_emissions(PgC)	domestic_aviation_co2_emissions(PgC)	international_aviation_co2_emissions(PgC)	total_co2_emissions(PgC)
2020	3.53732	2.65885	1.58153	0.948788	0.0686437	0.0759652	8.8711
2030	5.10559	4.01754	3.32751	1.0903	0.247065	0.21193	13.9999
2040	6.67385	5.37624	5.07348	1.23181	0.425486	0.347894	19.1288
2050	8.12214	6.36116	6.03911	1.33588	0.445641	0.237511	22.5414
2060	9.57044	7.34608	7.00473	1.43995	0.465795	0.127128	25.9541
2070	10.2977	7.42671	6.76277	1.58237	0.390507	-0.15498	26.3051
2080	11.025	7.50733	6.52081	1.72479	0.315218	-0.437089	26.6561
2090	11.8747	7.93138	6.04761	2.09172	0.210554	-0.772683	27.3832
2100	12.7243	8.35543	5.57442	2.45865	0.105891	-1.10828	28.1104
