# Supplementary material for: Translated Emission Pathways (TEPs): Long‐Term Simulations of COVID‐19 CO2 Emissions and Thermosteric Sea Level Rise Projections
Source: Earths Future. 2022 Aug 24;10(8):e2021EF002453. doi: 10.1029/2021EF002453 (PMC9538853; doi:10.1029/2021EF002453)
Supplement: Supplementary file 1 — Data Set S1 [file EFT2-10-0-s001.zip › supplementary_materials/data_package/tep_tslr.xlsx]

## Sheet: Sheet1
year	tep_mitigation_tslr(m)	tep_shutdown_tslr(m)	tep_reopening_tslr(m)	tep_unregulated_tslr(m)
2000	0	0	0	0
2010	0.00465172	0.00465172	0.00465172	0.00465172
2020	0.0132264	0.0132264	0.0132264	0.0132264
2030	0.0240571	0.0244042	0.0248035	0.025173
2040	0.0366368	0.0385924	0.0407873	0.0428627
2050	0.0493384	0.0549265	0.0611937	0.0673351
2060	0.0612724	0.0726372	0.0856437	0.0990255
2070	0.0721017	0.0911549	0.11371	0.137982
2080	0.081791	0.110167	0.144965	0.183771
2090	0.0904207	0.129608	0.178985	0.235725
2100	0.0982462	0.149155	0.21438	0.291045
