# Supplementary material for: Translated Emission Pathways (TEPs): Long‐Term Simulations of COVID‐19 CO2 Emissions and Thermosteric Sea Level Rise Projections
Source: Earths Future. 2022 Aug 24;10(8):e2021EF002453. doi: 10.1029/2021EF002453 (PMC9538853; doi:10.1029/2021EF002453)
Supplement: Supplementary file 1 — Data Set S1 [file EFT2-10-0-s001.zip › supplementary_materials/README.txt]

Last Update: January 29, 2022
The following document describes the contents that are found within the "supplementary_materials" folder associated to the manuscript being submitted for review.

Research Data: The "data_package" folder contains all of the data used to construct the figures shown in the manuscript.
	The "tep_co2_emissions" dataset includes the TEP CO2 emissions until the year 2100. Formulas within cells were based on the global COVID-19 CO2 emissions provided by the Carbon Monitor research initiative (Liu et al, 2020) and the proposed TEP criteria. RCP CO2 emissions are included for comparison (Moss et al., 2010 and Meinshausen et al., 2011).
	The "tep_co2_sectoral_emissions" dataset applies the TEP criteria to the global sectoral CO2 emissions provided by the Carbon Monitor research initiative (Liu et al, 2020).
	The "tep_atmospheric_data" file includes historical CO2 atmospheric concentrations from the RCP Database (Meinshausen et al., 2011), the output dataset of the BernSCM simulations performed in this study (Strassmann and Joos, 2018), and applies the formula established by Myhre et al. (1998) to calculate the respective radiative forcing values.
	The "tep_tslr" dataset demonstrates the TEP TSLR values that were calculated by using Equations 2-4 under the NorESM1-m model as proposed by Thomas and Lin (2018).

BernSCM Simulations: The "bernscm_simulations" folder contains the input files (forcing and run) necessary to execute the BernSCM simulations used in this study(Strassmann and Joos, 2018). Furthermore, the output files based on these forcing conditions are included.

Code: The "scripts" folder contains the code used to determine TSLR based on the radiative forcing of the TEPs ("tep_tslr.m") and to construct Figures 3-6 in the manuscript ("data_plots.m"). Both files were executed through MATLAB and make use of datasets found within the "input_data" subfolder.

Figures and Tables: The "figures_and_tables" folder contains the figures and tables of the manuscript in pdf format.

Reference:
Gonzalez, A.R. and Lin, T. (2022). 
Translated Emission Pathways (TEPs): Long-Term Simulations of COVID-19 CO2 Emissions and Thermosteric Sea Level Rise Projections. Earth's Future, under review.
