# Supplementary material for: Translated Emission Pathways (TEPs): Long‐Term Simulations of COVID‐19 CO2 Emissions and Thermosteric Sea Level Rise Projections
Source: Earths Future. 2022 Aug 24;10(8):e2021EF002453. doi: 10.1029/2021EF002453 (PMC9538853; doi:10.1029/2021EF002453)
Supplement: Supplementary file 1 — Data Set S1 [file EFT2-10-0-s001.zip › supplementary_materials/scripts/data_plots.m]

%% Figure 3 - Comparison of RCP and TEP CO2 emissions until the year 2100
% Input Data: tep_co2_emissions.xlsx
% Last Update: September 24, 2021

close all
clear variables
clc

% Reading the input data file
emission_data=readtable('tep_co2_emissions.xlsx');

% Reading the years included in the analysis period
years=emission_data{1:11,1};

% Reading the RCP CO2 emissions until the year 2100
rcp_26=emission_data{1:11,2};
rcp_45=emission_data{1:11,5};
rcp_60=emission_data{1:11,8};
rcp_85=emission_data{1:11,11};

% Reading the TEP CO2 emissions until the year 2100
tep_mitigation=emission_data{1:11,4};
tep_shutdown=emission_data{1:11,7};
tep_reopening=emission_data{1:11,10};
tep_unregulated=emission_data{1:11,13};

% Plotting RCP CO2 emissions until the year 2100
set(0,'DefaultAxesFontName','Times');
plot(years,rcp_26,'linestyle','--','linewidth',2,'color',[0,0.8,0]);
xlabel('Year','fontsize',12,'color','k');
ylabel('CO_2 Emissions (PgC)','fontsize',12,'color','k');
hold on
plot(years,rcp_45,'linestyle','--','linewidth',2,'color',[0.145,0.655,1]);
plot(years,rcp_60,'linestyle','--','linewidth',2,'color',[0.949,0.180,0]);
plot(years,rcp_85,'linestyle','--','linewidth',2,'color',[0.705,0,0]);

% Plotting TEP CO2 emissions until the year 2100
plot(years,tep_mitigation,'-','linewidth',2,'color',[0,0.8,0]);
plot(years,tep_shutdown,'-','linewidth',2,'color',[0.145,0.655,1]);
plot(years,tep_reopening,'-','linewidth',2,'color',[0.949,0.180,0]);
plot(years,tep_unregulated,'-','linewidth',2,'color',[0.705,0,0]);

% Setting the legend for the plot
legend('RCP 2.6','RCP 4.5','RCP 6.0','RCP 8.5','TEP Mitigation','TEP Shutdown','TEP Reopening','TEP Unregulated','Location','northeastoutside','fontsize',12);

%% Figure 4 - Sectoral CO2 emissions for the proposed TEPs
% Input Data: tep_co2_sectoral_emissions.xlsx
% Last Update: February 9, 2021

close all
clear variables
clc

% Reading the input data file
sectoral_emissions=readtable('tep_co2_sectoral_emissions.xlsx');

% Reading the sectoral CO2 emission data under TEP Mitigation
mit_year=cellfun(@str2num,sectoral_emissions{1:9,1});
mit_pow=cellfun(@str2num,sectoral_emissions{1:9,2});
mit_ind=cellfun(@str2num,sectoral_emissions{1:9,3});
mit_gro=cellfun(@str2num,sectoral_emissions{1:9,4});
mit_res=cellfun(@str2num,sectoral_emissions{1:9,5});
mit_dom=cellfun(@str2num,sectoral_emissions{1:9,6});
mit_int=cellfun(@str2num,sectoral_emissions{1:9,7});
mit_tot=cellfun(@str2num,sectoral_emissions{1:9,8});

% Reading the sectoral CO2 emission data under TEP Shutdown
shut_year=cellfun(@str2num,sectoral_emissions{12:20,1});
shut_pow=cellfun(@str2num,sectoral_emissions{12:20,2});
shut_ind=cellfun(@str2num,sectoral_emissions{12:20,3});
shut_gro=cellfun(@str2num,sectoral_emissions{12:20,4});
shut_res=cellfun(@str2num,sectoral_emissions{12:20,5});
shut_dom=cellfun(@str2num,sectoral_emissions{12:20,6});
shut_int=cellfun(@str2num,sectoral_emissions{12:20,7});
shut_tot=cellfun(@str2num,sectoral_emissions{12:20,8});

% Reading the sectoral CO2 emission data under TEP Reopening
reop_year=cellfun(@str2num,sectoral_emissions{23:31,1});
reop_pow=cellfun(@str2num,sectoral_emissions{23:31,2});
reop_ind=cellfun(@str2num,sectoral_emissions{23:31,3});
reop_gro=cellfun(@str2num,sectoral_emissions{23:31,4});
reop_res=cellfun(@str2num,sectoral_emissions{23:31,5});
reop_dom=cellfun(@str2num,sectoral_emissions{23:31,6});
reop_int=cellfun(@str2num,sectoral_emissions{23:31,7});
reop_tot=cellfun(@str2num,sectoral_emissions{23:31,8});

% Reading the sectoral CO2 emission data under TEP Unregulated
unreg_year=cellfun(@str2num,sectoral_emissions{34:42,1});
unreg_pow=cellfun(@str2num,sectoral_emissions{34:42,2});
unreg_ind=cellfun(@str2num,sectoral_emissions{34:42,3});
unreg_gro=cellfun(@str2num,sectoral_emissions{34:42,4});
unreg_res=cellfun(@str2num,sectoral_emissions{34:42,5});
unreg_dom=cellfun(@str2num,sectoral_emissions{34:42,6});
unreg_int=cellfun(@str2num,sectoral_emissions{34:42,7});
unreg_tot=cellfun(@str2num,sectoral_emissions{34:42,8});

% Plotting the sectoral CO2 emission data under TEP Mitigation
set(0,'DefaultAxesFontName','Times');
subplot(2,3,1);
plot(mit_year,mit_pow,':','linewidth',2.5,'color',[0.705,0,0]);
xlabel('Year','fontsize',12,'color','k');
ylabel('Sectoral CO_2 Emissions (PgC)','fontsize',12,'color','k');
annotation('textbox',[0.07,0.77,0.2,0.2],'string','(a)','fitboxtotext','on','edgecolor','none','fontname','Times','fontsize',12,'fontweight','bold');
hold on
plot(mit_year,mit_ind,'-','linewidth',2,'color',[0.949,0.180,0]);
plot(mit_year,mit_gro,':','linewidth',2.5,'color',[0.145,0.655,1]);
plot(mit_year,mit_res,'-','linewidth',2,'color',[0,0.8,0]);
plot(mit_year,mit_dom,':','linewidth',2.5,'color',[0,0.875,0.855]);
plot(mit_year,mit_int,'-','linewidth',2,'color',[1,0.753,0]);
plot(mit_year,mit_tot,'-','linewidth',2,'color','k');

% Plotting the sectoral CO2 emission data under TEP Shutdown
hold off
subplot(2,3,2);
plot(shut_year,shut_pow,':','linewidth',2.5,'color',[0.705,0,0]);
xlabel('Year','fontsize',12,'color','k');
ylabel('Sectoral CO_2 Emissions (PgC)','fontsize',12,'color','k');
annotation('textbox',[0.35,0.77,0.2,0.2],'string','(b)','fitboxtotext','on','edgecolor','none','fontname','Times','fontsize',12,'fontweight','bold');
hold on
plot(shut_year,shut_ind,'-','linewidth',2,'color',[0.949,0.180,0]);
plot(shut_year,shut_gro,':','linewidth',2.5,'color',[0.145,0.655,1]);
plot(shut_year,shut_res,'-','linewidth',2,'color',[0,0.8,0]);
plot(shut_year,shut_dom,':','linewidth',2.5,'color',[0,0.875,0.855]);
plot(shut_year,shut_int,'-','linewidth',2,'color',[1,0.753,0]);
plot(shut_year,shut_tot,'-','linewidth',2,'color','k');

% Plotting the sectoral CO2 emission data under TEP Reopening
hold off
subplot(2,3,4);
plot(reop_year,reop_pow,':','linewidth',2.5,'color',[0.705,0,0]);
xlabel('Year','fontsize',12,'color','k');
ylabel('Sectoral CO_2 Emissions (PgC)','fontsize',12,'color','k');
annotation('textbox',[0.07,0.3,0.2,0.2],'string','(c)','fitboxtotext','on','edgecolor','none','fontname','Times','fontsize',12,'fontweight','bold');
hold on
plot(reop_year,reop_ind,'-','linewidth',2,'color',[0.949,0.180,0]);
plot(reop_year,reop_gro,':','linewidth',2.5,'color',[0.145,0.655,1]);
plot(reop_year,reop_res,'-','linewidth',2,'color',[0,0.8,0]);
plot(reop_year,reop_dom,':','linewidth',2.5,'color',[0,0.875,0.855]);
plot(reop_year,reop_int,'-','linewidth',2,'color',[1,0.753,0]);
plot(reop_year,reop_tot,'-','linewidth',2,'color','k');

% Plotting the sectoral CO2 emission data under TEP Unregulated
hold off
subplot(2,3,5);
plot(unreg_year,unreg_pow,':','linewidth',2.5,'color',[0.705,0,0]);
xlabel('Year','fontsize',12,'color','k');
ylabel('Sectoral CO_2 Emissions (PgC)','fontsize',12,'color','k');
annotation('textbox',[0.35,0.3,0.2,0.2],'string','(d)','fitboxtotext','on','edgecolor','none','fontname','Times','fontsize',12,'fontweight','bold');
hold on
plot(unreg_year,unreg_ind,'-','linewidth',2,'color',[0.949,0.180,0]);
plot(unreg_year,unreg_gro,':','linewidth',2.5,'color',[0.145,0.655,1]);
plot(unreg_year,unreg_res,'-','linewidth',2,'color',[0,0.8,0]);
plot(unreg_year,unreg_dom,':','linewidth',2.5,'color',[0,0.875,0.855]);
plot(unreg_year,unreg_int,'-','linewidth',2,'color',[1,0.753,0]);
plot(unreg_year,unreg_tot,'-','linewidth',2,'color','k');

% The extra column of empty subplot space is used to manually shift the legend outside of the plots
legend('Power','Industry','Ground Transport','Residential','Domestic Aviation','International Aviation','Total','Location','northeast','orientation','vertical','fontsize',12);

%% Figure 5 - TEP atmospheric concentrations and radiative forcing
% Input Data: tep_atmoshperic_data.xlsx
% Last Update: February 9, 2022

close all
clear variables
clc

% Reading the input data file
tep_data=readtable('tep_atmospheric_data.xlsx');

% Reading the years included in the analysis period
years=tep_data{2:12,1};

% Reading the TEP CO2 atmospheric concentrations until the year 2100
tep_mitigation_conc=tep_data{2:12,2};
tep_shutdown_conc=tep_data{2:12,4};
tep_reopening_conc=tep_data{2:12,6};
tep_unregulated_conc=tep_data{2:12,8};

% Reading the TEP radiative forcing data until the year 2100
tep_mitigation_rf=tep_data{2:12,3};
tep_shutdown_rf=tep_data{2:12,5};
tep_reopening_rf=tep_data{2:12,7};
tep_unregulated_rf=tep_data{2:12,9};

% Plotting the TEP CO2 atmospheric concentrations until the year 2100
set(0,'DefaultAxesFontName','Times');
subplot(1,3,1);
plot(years,tep_mitigation_conc,'--','linewidth',2,'color',[0,0.8,0]);
xlabel('Year','fontsize',12,'color','k');
ylabel('CO_2 Atmospheric Concentrations (ppm)','fontsize',12,'color','k');
annotation('textbox',[0.05,0.78,0.2,0.2],'string','(a)','fitboxtotext','on','edgecolor','none','fontname','Times','fontsize',12,'fontweight','bold');
hold on
plot(years,tep_shutdown_conc,'-.','linewidth',2,'color',[0.145,0.655,1]);
plot(years,tep_reopening_conc,':','linewidth',2.5,'color',[0.949,0.180,0]);
plot(years,tep_unregulated_conc,'-','linewidth',2,'color',[0.705,0,0]);

% Plotting the TEP radiative forcing data until the year 2100
hold off
subplot(1,3,2);
plot(years,tep_mitigation_rf,'--','linewidth',2,'color',[0,0.8,0]);
ylim([0 7]);
xlabel('Year','fontsize',12,'color','k');
ylabel('Radiative Forcing (W/m^2)','fontsize',12,'color','k');
annotation('textbox',[0.35,0.78,0.2,0.2],'string','(b)','fitboxtotext','on','edgecolor','none','fontname','Times','fontsize',12,'fontweight','bold');
hold on
plot(years,tep_shutdown_rf,'-.','linewidth',2,'color',[0.145,0.655,1]);
plot(years,tep_reopening_rf,':','linewidth',2.5,'color',[0.949,0.180,0]);
plot(years,tep_unregulated_rf,'-','linewidth',2,'color',[0.705,0,0]);

% The extra column of empty subplot space is used to manually shift the legend outside of the plots
legend('TEP Mitigation','TEP Shutdown','TEP Reopening','TEP Unregulated','Location','northwest','fontsize',12);

%% Figure 6 - TEP thermosteric sea level rise (TSLR)
% Input Data: tep_tslr.xlsx
% Last Update: September 24, 2021

close all
clear variables
clc

% Reading the input data file
tslr_data=readtable('tep_tslr.xlsx');

% Reading the years included in the analysis period
years=tslr_data{1:11,1};

% Reading the TEP thermosteric sea level rise (TSLR) data until the year 2100
tep_mitigation_tslr=tslr_data{1:11,2};
tep_shutdown_tslr=tslr_data{1:11,3};
tep_reopening_tslr=tslr_data{1:11,4};
tep_unregulated_tslr=tslr_data{1:11,5};

% Plotting the TEP TSLR data until the year 2100
set(0,'DefaultAxesFontName','Times');
plot(years,tep_mitigation_tslr,'--','linewidth',2,'color',[0,0.8,0]);
xlabel('Year','fontsize',12,'color','k');
ylabel('Global Mean Thermosteric Sea Level Rise (m)','fontsize',12,'color','k');
hold on
plot(years,tep_shutdown_tslr,'-.','linewidth',2,'color',[0.145,0.655,1]);
plot(years,tep_reopening_tslr,':','linewidth',2.5,'color',[0.949,0.180,0]);
plot(years,tep_unregulated_tslr,'-','linewidth',2,'color',[0.705,0,0]);

% Setting the legend for the plot
legend('TEP Mitigation','TEP Shutdown','TEP Reopening','TEP Unregulated','Location','northeastoutside','fontsize',12);
