# Supplementary material for: Translated Emission Pathways (TEPs): Long‐Term Simulations of COVID‐19 CO2 Emissions and Thermosteric Sea Level Rise Projections
Source: Earths Future. 2022 Aug 24;10(8):e2021EF002453. doi: 10.1029/2021EF002453 (PMC9538853; doi:10.1029/2021EF002453)
Supplement: Supplementary file 1 — Data Set S1 [file EFT2-10-0-s001.zip › supplementary_materials/scripts/tep_tslr.m]

%% Projecting thermosteric sea level rise (TSLR) based on the radiative forcing data of the various translated emission pathways (TEPs)
% Input Data: tep_atmospheric_data.xlsx
% Last Update: September 24, 2021

close all
clear variables
clc

% Historical CO2 atmospheric concentrations were obtained from the RCP Database (Meinshausen et al., 2011)
% Future CO2 atmospheric concentrations were determined based on TEP emissions and the BernSCM (Strassmann and Joos, 2018) 
% Radiative forcing was calculated based on the equation established by Myhre et al. (1998)

% Creating the arrays with radiative forcing values under TEP Mitigation, TEP Shutdown, TEP Reopening, and TEP Unregulated
tep_data=readtable('tep_atmospheric_data.xlsx');
year=tep_data{2:12,1}';
tep_mitigation=tep_data{1:12,3}';
tep_shutdown=tep_data{1:12,5}';
tep_reopening=tep_data{1:12,7}';
tep_unregulated=tep_data{1:12,9}';

% Applying the equation for convolution
convolution_values_mitigation=zeros(11,11);
convolution_values_shutdown=zeros(11,11);
convolution_values_reopening=zeros(11,11);
convolution_values_unregulated=zeros(11,11);

for i=1:11
    for j=1:11
        if i-j==0
            convolution_values_mitigation(i,j)=(2.226*10^(-14)*tep_mitigation(j+1))+(1.453*10^(-3)*(tep_mitigation(j+1)-tep_mitigation(j)));
            convolution_values_shutdown(i,j)=(2.226*10^(-14)*tep_shutdown(j+1))+(1.453*10^(-3)*(tep_shutdown(j+1)-tep_shutdown(j)));
            convolution_values_reopening(i,j)=(2.226*10^(-14)*tep_reopening(j+1))+(1.453*10^(-3)*(tep_reopening(j+1)-tep_reopening(j)));
            convolution_values_unregulated(i,j)=(2.226*10^(-14)*tep_unregulated(j+1))+(1.453*10^(-3)*(tep_unregulated(j+1)-tep_unregulated(j)));
        end
        if i-j>0
            convolution_values_mitigation(i,j)=(2.226*10^(-14)*(i-j)^(-72.566)*tep_mitigation(j+1))+(1.453*10^(-3)*(i-j)^(-0.218)*(tep_mitigation(j+1)-tep_mitigation(j)));
            convolution_values_shutdown(i,j)=(2.226*10^(-14)*(i-j)^(-72.566)*tep_shutdown(j+1))+(1.453*10^(-3)*(i-j)^(-0.218)*(tep_shutdown(j+1)-tep_shutdown(j)));
            convolution_values_reopening(i,j)=(2.226*10^(-14)*(i-j)^(-72.566)*tep_reopening(j+1))+(1.453*10^(-3)*(i-j)^(-0.218)*(tep_reopening(j+1)-tep_reopening(j)));
            convolution_values_unregulated(i,j)=(2.226*10^(-14)*(i-j)^(-72.566)*tep_unregulated(j+1))+(1.453*10^(-3)*(i-j)^(-0.218)*(tep_unregulated(j+1)-tep_unregulated(j)));
        end
    end
end

% Integrating the convoluted values to determine the rates of TSLR
rate_values_mitigation=zeros(1,11);
rate_values_shutdown=zeros(1,11);
rate_values_reopening=zeros(1,11);
rate_values_unregulated=zeros(1,11);

for i=1:11
    rate_values_mitigation(i)=trapz(convolution_values_mitigation(i,:))*10;
    rate_values_shutdown(i)=trapz(convolution_values_shutdown(i,:))*10;
    rate_values_reopening(i)=trapz(convolution_values_reopening(i,:))*10;
    rate_values_unregulated(i)=trapz(convolution_values_unregulated(i,:))*10;
end

% Integrating the rates of TSLR to determine global mean TSLR
tslr_mitigation=cumtrapz(rate_values_mitigation);
tslr_shutdown=cumtrapz(rate_values_shutdown);
tslr_reopening=cumtrapz(rate_values_reopening);
tslr_unregulated=cumtrapz(rate_values_unregulated);

% Plotting the global mean TSLR for each TEP
set(0,'DefaultAxesFontName','Times');
plot(year,tslr_mitigation,'--','linewidth',2,'color',[0,0.8,0]);
xlabel('Year','fontsize',12,'color','k');
ylabel('Global Mean Thermosteric Sea Level Rise (m)','fontsize',12,'color','k');
hold on
plot(year,tslr_shutdown,'-.','linewidth',2,'color',[0.145,0.655,1]);
plot(year,tslr_reopening,':','linewidth',2.5,'color',[0.949,0.180,0]);
plot(year,tslr_unregulated,'-','linewidth',2,'color',[0.705,0,0]);

% Setting the legend for the plot
legend('TEP Mitigation','TEP Shutdown','TEP Reopening','TEP Unregulated','Location','northeastoutside','fontsize',12);
